# Supplementary material for: Emergence of Aeromonas veronii strain co-harboring blaKPC–2, mcr-3.17, and tmexC3.2-tmexD3.3-toprJ1b cluster from hospital sewage in China
Source: Front Microbiol. 2023 May 17;14:1115740. doi: 10.3389/fmicb.2023.1115740 (PMC10229833; doi:10.3389/fmicb.2023.1115740)
Supplement: Supplementary file 2 [file Table_1.XLSX]

## Sheet: Table S1
Table S1. Information of primers used in the construct of recombinant plasmids
Recombinant plasmid	Clone fragment	Length (bp)	Vector	Restriction site	Primer
pUC18-mcr-3.17	402-bp upstream promoter-proximal region+mcr-3.17 coding region+58-bp downstream terminator-proximal region	2083	pUC18	XbaI	F: tgcatgcctgcaggtcgactCAGAAGGAGGCATATAGGCC R: ggtacccggggatcctctagCCTGTTAAACGTCTATTTCTATAAAAACC
pUC18-mcr-3-like3	180-bp upstream promoter-proximal region+mcr-3-like3 coding region+168-bp downstream terminator-proximal region	1974	pUC18	XbaI	F: tgcatgcctgcaggtcgactGCCAATCGCTATTCTCATGA R: ggtacccggggatcctctagTTGGTGGCATGAATGATTCG
pUC18-mcr-3.17&3-like3	402-bp upstream promoter-proximal region of mcr-3.17+mcr-3.17 coding region+66-bp region between mcr-3.17 and mcr-3-like3 +mcr-3-like3 coding region+168-bp downstream terminator-proximal region of mcr-3-like3	3885	pUC18	XbaI	F1: tgcatgcctgcaggtcgactCAGAAGGAGGCATATAGGCC R1: ATATCAACGATTCGCAACTC F2: GAGTTGCGAATCGTTGATAT R2: ggtacccggggatcctctagTTGGTGGCATGAATGATTCG
pBAD24-mcr-1.1	mcr-1.1 coding region	1626	pBAD24	XbaI	F: ccatggtacccggggatcctATGATGCAGCATACTTCTGTGTGGTACC R: tgcctgcaggtcgactctagTCAGCGGATGAATGCGGTGC
pBAD24-mcr-3.17	mcr-3.17 coding region	1623	pBAD24	XbaI	F: ccatggtacccggggatcctATGCCTTACATTTTGAAAATTAAAATTGTGCC R: tgcctgcaggtcgactctagTCAATTATTCCGACATTGCTTAAAGATATCTAATTC
pBAD24-mcr-3-like3	mcr-3-like3 coding region	1626	pBAD24	XbaI	F: ccatggtacccggggatcctATGTTTTCAGCTGTCAGAATAAAAGTTGTT R: tgcctgcaggtcgactctagTTATTGAACAGTACGACATTGACTGAA
pUC18-tmexC3.2-tmexD3.3-toprJ1b	183-bp upstream region+tmexC3.2-tmexD3.3-toprJ1b cluster+145-bp downstream region	6080	pUC18	HindIII and EcoRI	F: taaaacgacggccagtgccaagcttGTTAGCTGCTGCCACCAATAATCCA R: cagctatgaccatgattacgaattcCCATCGGTCACTCTTTATCTATCGC
