# Supplementary material for: Emergence of Aeromonas veronii strain co-harboring blaKPC–2, mcr-3.17, and tmexC3.2-tmexD3.3-toprJ1b cluster from hospital sewage in China
Source: Front Microbiol. 2023 May 17;14:1115740. doi: 10.3389/fmicb.2023.1115740 (PMC10229833; doi:10.3389/fmicb.2023.1115740)
Supplement: Supplementary file 3 [file Table_2.XLSX]

## Sheet: Table S2
Table S2. Antimicrobial susceptibilities of HD6454
Isolate	Minimum inhibitory concentration (mg/L) /antimicrobial susceptibility
	IMP	MEM	ETP	CAZ	FEP	CRO	CXM	FOX	TZP	SXT	AN	ATM	GM	TE	C	CIP	LVX	CL	TGC
HD6454	>8/R	>8/R	>2/R	>32/R	>16/R	>32/R	>16/R	>16/R	>64/4/R	>4/76/R	>32/R	>32/R	>8/R	≤2/S	≤4/S	≤0.5/S	≤1/S	2/S	0.125/S
1. S=sensitive; R=resistant
2. IMP, imipenem; MEM, meropenem; ETP, ertapenem; CAZ, ceftazidime; FEP, cefepime; CRO, cefatriaxone; CXM, cefuroxime; FOX, cefoxitin; TZP, piperacillin-tazobactam; SXT, sulfamethoxazole–trimethoprim; AN, amikacin; ATM, aztreonam; GM, gentamicin; TE, tetracycline; C, chloramphenicol; CIP, ciprofloxacin; LVX, levofloxacin; C, colistin; TGC, tigecycline
