# Supplementary material for: Emergence of Aeromonas veronii strain co-harboring blaKPC–2, mcr-3.17, and tmexC3.2-tmexD3.3-toprJ1b cluster from hospital sewage in China
Source: Front Microbiol. 2023 May 17;14:1115740. doi: 10.3389/fmicb.2023.1115740 (PMC10229833; doi:10.3389/fmicb.2023.1115740)
Supplement: Supplementary file 4 [file Table_3.XLSX]

## Sheet: Table S3
Table S3. Background information of the 10 mcr-carrying isolates screened from NCBI
Isolates	Countries	Species	Source	Collection date	Accession number
Z9-6	China	Aeromonas allosaccharophila	chicken meat	2017/04	NZ_NXBS00000000
CN17A0120	China	Aeromonas veronii	stool（Homo sapiens）	2017/11	NZ_JAEHOJ000000000
ADV102	N/A	Aeromonas veronii	stool	N/A	NZ_NKXH00000000
NS1	China	Aeromonas sanarellii	water	2019/08	CP079751
T5-8	China	Aeromonas media	sludge from bioreactor treating oxytetracycline bearing wastewater	2016/09	CP038444
R25-3	China	Aeromonas media	sludge from bioreactor treating oxytetracycline bearing wastewater	2016/10	CP038445
R50-22	China	Aeromonas media	sludge from bioreactor treating oxytetracycline bearing wastewater	2016/04	CP038448
w55	China	Aeromonas veronii	chicken cloacal	2008	MH481281
CECT 4232	N/A	Aeromonas media	N/A	N/A	NZ_CDBZ00000000
WP7-S18-ESBL-06	Japan	Aeromonas hydrophila	wastewater treatment plant effluent	2018/08	AP022206
