# Supplementary material for: Emergence of Aeromonas veronii strain co-harboring blaKPC–2, mcr-3.17, and tmexC3.2-tmexD3.3-toprJ1b cluster from hospital sewage in China
Source: Front Microbiol. 2023 May 17;14:1115740. doi: 10.3389/fmicb.2023.1115740 (PMC10229833; doi:10.3389/fmicb.2023.1115740)
Supplement: Supplementary file 5 [file Table_4.XLSX]

## Sheet: Table S4
Table S4. Major features of the 11 mcr-carrying IMEs or regions characterized in this work
Classification	Accession number	Nucleotide position of IMEs or regions	Length (bp)	mcr-3 variants and mcr-3-like genes	Host bacterium
The mcr-3.17 region	CP079823	1267926..1314455	46530	mcr-3.17,mcr-3-like3	A. veronii HD6454
Tn7360-related region	NXBS01000016	774..11131	10358	mcr-3.17,mcr-3-like3	A. allosaccharophila Z9-6
Tn7360-related region	JAEHOJ01000073	1..7192	7192	mcr-3.17,mcr-3-like3	A. veronii CN17A0120
Tn7360-related region	NKXH01000023	1..7008	7008	mcr-3.17,mcr-3-like3	A. veronii ADV102
IME Tn7360	CP079751	4379615..4409754	30140	mcr-3.6,mcr-3-like3	A. sanarellii NS1
				mcr-3-like3
IME Tn7361a	CP038444	4113912..4138217	24306	mcr-3.6,mcr-3-like3	A. media T5-8
IME Tn7361b	CP038445	613232..640168	26937	mcr-3.6,mcr-3-like3	A. media R25-3
IME Tn7361b	CP038448	2313064..2340000	26937	mcr-3.6,mcr-3-like3	A. media R50-22
IME Tn6518	MH481281	10495..19982	9487	mcr-3.6,mcr-3-like3	A. veronii w55
Truncated IME Tn7361	CDBZ01000089	1..4391	4391	mcr-3.6,mcr-3-like3	A. media CECT 4232
IME Tn7361
IME Tn6868	AP022206	2029235..2081830	52596	mcr-3.6,mcr-3-like3	A. hydrophila WP7-S18-ESBL-06
